# Supplementary material for: Modelling the Cost-Effectiveness of Hepatitis A in South Africa
Source: Vaccines (Basel). 2024 Jan 24;12(2):116. doi: 10.3390/vaccines12020116 (PMC10893480; doi:10.3390/vaccines12020116)
Supplement: Supplementary file 1 [file vaccines-12-00116-s001.zip]

Archive with 2 entries (2 files):
- 2023 10 22_Hepatitis A Manuscript_Vaccine_Supplementary File.pdf
- 2024 01 06_Hepatitis A Manuscript_CHEERS Checklist.pdf
